# Supplementary material for: Missing the point: are journals using the ideal number of decimal places?
Source: F1000Res. 2018 Aug 10;7:450. Originally published 2018 Apr 11. [Version 3] doi: 10.12688/f1000research.14488.3 (PMC6073092; doi:10.12688/f1000research.14488.3)
Supplement: Supplementary file 1 [file f1000research-7-17282-s0000.tgz]

Archive with 1 entries (1 files):
- fddd59ac-ba9b-4ba4-8845-21571472bb6a.docx
